# Supplementary material for: CRISPR/Cas9 and TALENs generate heritable mutations for genes involved in small RNA processing of Glycine max and Medicago truncatula
Source: Plant Biotechnol J. 2017 Dec 4;16(6):1125–37. doi: 10.1111/pbi.12857 (PMC5978873; doi:10.1111/pbi.12857)
Supplement: Supplementary file 2 — Table S1 Analysis of WGS reads form WPT590‐1, WPT590‐2 and WPT590‐4. [file PBI-16-1125-s006.xlsx]

## Sheet: Sheet1
				Table S1. Analysis of WGS reads form WPT590-1, WPT590-2 and WPT590-4
				Glyma.11g145900	Deletion Size	Number of Reads	Percentage of Reads
				WPT590-1	WT	0	0
					4bp	9	0.391304
					7bp	12	0.521739
					11bp	2	0.0869565
					Total	23
				WPT590-1-1	WT	0	0
					7bp	23	1
					Total	23
				WPT590-1-2	WT	0	0
					4bp	6	0.5
					7bp	6	0.5
					Total	12
				WPT590-2	WT	18	0.857143
					3bp	2	0.0952381
					12bp	1	0.047619
					Total	21
				WPT590-4	WT	0	0
					2bp	1	0.0434783
					4bp	12	0.521739
					4bp(2)	1	0.0434783
					6bp	1	0.0434783
					7bp	8	0.347826
					Total	23
				WPT590-4-1	WT	0	0
					7bp	19	1
					Total	19
				WPT590-4-2	WT	0	0
					4bp	10	0.555556
					7bp	8	0.444444
					Total	18
				Glyma.12g075700	Deletion Size	Number of Reads	Percentage of Reads
				WPT590-1	WT	1	0.0454545
					1bp	10	0.454545
					7bp	10	0.454545
					7bp(2)	1	0.0454545
					Total	22
				WPT590-1-1	WT	1	0.0416667
					1bp	15	0.625
					7bp	8	0.333333
					Total	24
				WPT590-1-2	WT	0	0
					1bp	5	0.25
					7bp	15	0.75
					Total	20
				WPT590-2	WT	22	1
					Total	22
				WPT590-4	WT	0	0
					1bp	13	0.65
					7bp	6	0.3
					7bp(2)	1	0.05
					Total	20
				WPT590-4-1	WT	0	0
					7bp	20	1
					Total	20
				WPT590-4-2	WT	0	0
					1bp	8	0.444444
					7bp	10	0.555556
					Total	18
