# Supplementary material for: CRISPR/Cas9 and TALENs generate heritable mutations for genes involved in small RNA processing of Glycine max and Medicago truncatula
Source: Plant Biotechnol J. 2017 Dec 4;16(6):1125–37. doi: 10.1111/pbi.12857 (PMC5978873; doi:10.1111/pbi.12857)
Supplement: Supplementary file 3 — Table S2 Analysis of WGS reads form WPT527‐1 and WPT527‐2. [file PBI-16-1125-s005.xlsx]

## Sheet: Sheet1
Table S2. Analysis of WGS reads form WPT527-1 and WPT527-2
GmDcl3a
Glyma.04g057400	Deletion Size	Number of Reads	Percentage of Reads
WPT527-1	WT	28	0.823529
	1bp	2	0.0588235
	13bp	4	0.117647
	Total	34
WPT527-2	WT	20	1
	Total	20
GmDcl3b pseudo-gene
Glyma.06G05800	Deletion Size	Number of Reads	Percentage of Reads
WPT527-1	WT	30	0.909091
	9bp	3	0.0909091
	Total	33
WPT527-2	WT	23	0.821429
	3bp	3	0.107143
	24bp	2	0.0714286
	Total	28
