# Supplementary material for: CRISPR/Cas9 and TALENs generate heritable mutations for genes involved in small RNA processing of Glycine max and Medicago truncatula
Source: Plant Biotechnol J. 2017 Dec 4;16(6):1125–37. doi: 10.1111/pbi.12857 (PMC5978873; doi:10.1111/pbi.12857)
Supplement: Supplementary file 4 — Table S3 List of TAL‐effect nuclease RVD binding arrays and gene targets. [file PBI-16-1125-s007.xlsx]

## Sheet: Sheet1
Table S3. List of TAL-effect nuclease RVD binding arrays and gene targets
TALEN #	gene	Accession	REN	RVD length	spacer	RVD sequence	Full target site sequence
186N	Dcl3a-1	Glyma04g06060.1	NlaIV	21	15	NN NN NG NI NI HD NI NI NG NI HD NI NG HD NN NN NG NG NN NI NG	GGTAACAATACATCGGTTGATGCTCTGGCTCCTAAGAGGCAGAAGGAGATATTGG
187N				19		HD HD NI NI NG NI NG HD NG HD HD NG NG HD NG NN HD HD NG
240N	Dcl2a-1	Glyma09g02930.1	XmnI	18	24	HD NG NG HD NN NI NI NN HD NG NI NG NN HD NG HD NI NG	CTTCGAAGCTATGCTCATCATCTGCGAAAGCCTTCTCCTCAAATTGCAGTGTTCTTGGTTCCC
241N				21		NN NN NN NI NI HD HD NI NI NN NI NI HD NI HD NG NN HD NI NI NG
326N	Dcl2b-1	Glyma09g02920.1	SpeI	16	21	NI NN NI NG HD NI NG NI NN HD NI NG NN NI NI NG	AGATCATAGCATGAATAAGTTGGCAACTAGTTTAGACAAATGCTATTTGGAAG
327N				16		HD NG NG HD HD NI NI NI NG NI NN HD NI NG NG NG
413N	Dcl2ab-2	Glyma09g02930	NheI	15	15	HD NI NG NN HD NG NI NN NN NN NN NG NI NI NI	TCATGCTAGGGGTAAACACCCTTATGCTAGCATCATGACTGTAAGTA
414N				15		NI HD NG NG NI HD NI NN NG HD NI NG NN NI NG
415N	Dcl2a-3	Glyma09g02930	Hpy188III	17	15	HD NG HD NI NG NN HD NN NI NI NG NG NN NI NN HD NG	CTCATGCGAATTGAGCT CGATCCAGAAATTGG ATGCATGCAATTTGAT
416N				16		NI NG HD NI NI NI NG NG NN HD NI NG NN HD NI NG
417N	Dcl3a-2	Glyma04g06060	BsrDI	19	15	HD HD NI NI NG NN NI NI HD NG NG NN HD NI NI NI NI NI NG	CCAATGAACTTGCAAAAATTTTACATTGCCTTGAAGATCTTGGGATCCT
418N				15		NI NN NN NI NG HD HD HD NI NI NN NI NG HD NG
419N	Dcl3a-3	Glyma04g06060	SspI	21	19	HD HD NI NI NI NN NI NG NG HD NN HD NI NI NI NN NI HD NI NN NG	CCAAAGATTCGCAAAGACAGT TCCCAATATTTCTCATTTC ACAGTTTCCTATTTAACTGGT
420N				21		NI HD HD NI NN NG NG NI NI NI NG NI NN NN NI NI NI HD NG NN NG
600N	Dcl2b-2	Glyma09g02920.1	AseI	18	15	NI NN HD NG NG HD NG NG HD NI NI NI HD NG NN NI NI NG	TAGCTTCTTCAAACTGAATATGATTAATGTCTTAATAATGGATGAATGCCA
601N				16		NN NN HD NI NG NG HD NI NG HD HD NI NG NG NI NG
602N	Dcl2b-3	Glyma09g02920.1	NlaIII	20	16	NN HD NG NI HD HD NG NN NN NI NI NI HD NI NI NN NI NI NI NG	TGCTACCTGGAAACAAGAAATGGAAAAACATGAGGTGAGGGTTTTTGCATTCTA
603N				16		NI NN NI NI NG NN HD NI NI NI NI NI HD HD HD NG
