# Supplementary material for: CRISPR/Cas9 and TALENs generate heritable mutations for genes involved in small RNA processing of Glycine max and Medicago truncatula
Source: Plant Biotechnol J. 2017 Dec 4;16(6):1125–37. doi: 10.1111/pbi.12857 (PMC5978873; doi:10.1111/pbi.12857)
Supplement: Supplementary file 5 — Table S4 List of CRISPR gRNA sequences and gene targets. [file PBI-16-1125-s001.xlsx]

## Sheet: Sheet1
Table S4. List of CRISPR gRNA sequences and gene targets
Gene	Plant	Accession	Target	gRNA promoter
Dcl3a-1	G.max	Glyma.04g057400	GAAATTGAATGATATCTGTG	U6
Dcl3a-2	G.max	Glyma.04g057400	GACTGTGTTGAAGCTCTGAT	U6
Hen1a-1	G.max	Glyma.08g081600	AGTTTCTTGCTACTTCTGAA	U6
Hen1a-2	G.max	Glyma.08g081600	AAAGGGATCTCTGAATGTAA	7SL
Hen1b-1	G.max	Glyma.05g126600	AGTTTCTTGCTACTTCTGAA	U6
Hen1b-2	G.max	Glyma.05g126600	AAAGGGATCTCTGAATGTAA	7SL
Drb2a-1	G.max	Glyma.12g075700	TTAGCTGGAATCATGTTTAC	U6
Drb2a-2	G.max	Glyma.12g075700	TGCCAAGAATAAGAAACAAG	7SL
Drb2b-1	G.max	Glyma.11g145900	TTAGCTGGAATCATGTTTAC	U6
Drb2b-2	G.max	Glyma.11g145900	TGCCAAGAATAAGAAACAAG	7SL
Drb-1	G.max	Glyma.12g172100	TGCCAAGAATAAGAAACAAG	7SL
Drb-2	G.max	Glyma.13g325600	TGCCAAGAATAAGAAACAAG	7SL
Hen1-1	M.truncatula	Medtr4g094545	TACATCTGAACAACATATC	7SL
Hen1-2	M.truncatula	Medtr4g094545	TCCAAAGCAATCAGATTCA	U6
