# Supplementary material for: CRISPR/Cas9 and TALENs generate heritable mutations for genes involved in small RNA processing of Glycine max and Medicago truncatula
Source: Plant Biotechnol J. 2017 Dec 4;16(6):1125–37. doi: 10.1111/pbi.12857 (PMC5978873; doi:10.1111/pbi.12857)
Supplement: Supplementary file 6 — Table S5 Primers used in this study. [file PBI-16-1125-s002.xlsx]

## Sheet: Sheet1
Table S5. Primers used in this study
chr4-TG1-F2	GGAGTCGATCATATAATGCTAAGG
chr4-TG1-R2	GGCACAACGAGAGACTGACC
chr13-TG2-F2	AACAAGTTATAGTCCATCGTTAATTTT
chr15-TG3-F1	TTCTGTTTTCATGGCAATCG
chr15-TG3-R2	TCTGAATGCATGTTGTACGG
LB-preLB1	GTTTTACAACGTCGTGACTGG
chr15-TG3-R3	CACACTACCTTGTGCTTTGTCG
chr15-TG3-F3	CCCCACCTCATTTTTCTATGG
chr15-TG3-F4	TTGGCTTTCTATTCATTCAAGACG
chr15-TG3-R4	GCAGCAGTAGGAAATGAAGTAGC
chr9-F1	TGGAAACTATTACCTGACCAAACTC
chr9-R1	TGCAAGCTCAACTATTTCTCACA
Bar F2	GACAAGCACGGTCAACTTCC
Bar R2	AGTCCAGCTGCCAGAAACC
Hen1-1_F1	TGTCATTGCTGTCTGTGATGC
Hen1-1_R1	TTGGCACCATCTTTTAAACC
Hen1-2_F1	GCAGGCTCTGGAACTGATG
Hen1-2_R1	TCATCAGGGGAACACAAAAG
Hen1-1-Hpy188I-20_F1	GTACGTTACATCTGAACAACATATCG
Hen1-1-Hpy188I-20_R1	AAAACGATATGTTGTTCAGATGTAAC
Hen1-2-Hpy188I-19_F1	GATTGTCCAAAGCAATCAGATTCAG
Hen1-2-Hpy188I-19_R1	AAAACTGAATCTGATTGCTTTGGAC
At7sL F1	CTATAATGGGACTCAAAATAAGG
M13 F	CGCCAGGGTTTTCCCAGTCACGAC
M13 R	TCACACAGGAAACAGCTATGAC
Gmubi F1c	CGTTGATTCTATATCGTTTTTCG
Hen1ab1-Hpy188I-su_F1	GATTGAGTTTCTTGCTACTTCTGAAG
Hen1ab1-Hpy188I-su_R1	AAAACTTCAGAAGTAGCAAGAAACTC
Hen1ab2-Hpy188I-s7_F1	GTACGAAAGGGATCTCTGAATGTAAG
Hen1ab2-Hpy188I-s7_R1	AAAACTTACATTCAGAGATCCCTTTC
Drb2ac-Nla-su-F1	GATTGTTAGCTGGAATCATGTTTACG
Drb2ac-Nla-su-R1	AAAACGTAAACATGATTCCAGCTAAC
Drb2abcd-Aci-s7-F1	GTACGTGCCAAGAATAAGAAACAAGG
Drb2abcd-Aci-s7-R1	AAAACCTTGTTTCTTATTCTTGGCAC
OCS R2	AAGGATCTGAGCTACACATGC
WPT187-2 F1	GGGACTAAAAATGCTGATGG
WPT187-2 R1	GCTAATAAATACTTTGTCCGTTCC
pmiR396b-RT	GTCGTATCCAGTGCAGGGTCCGAGGTATTCGCACTGGATACGACAAGTTC
pmiR396ab-RTF	GCGCCGCTTCCACAGCTTTCT
pGenSTL-RTR	CCAGTGCAGGGTCCGAGGTA
pmiR408a-RT	GTCGTATCCAGTGCAGGGTCCGAGGTATTCGCACTGGATACGACGCCAGG
pmiR408a-RTF	GCGCCGCATGCACTGCCTCTT
pmiR163-RT	GTCGTATCCAGTGCAGGGTCCGAGGTATTCGCACTGGATACGACTCACAA
pmiR163-RTF	GCGCCGCAAGAGGACTTTGAA
pmiR172a-RT	GTCGTATCCAGTGCAGGGTCCGAGGTATTCGCACTGGATACGACATGCAG
pmiR172a-RTF	GCGCCGCAGAATCTTGATGAT
pmiR156a-RT	GTCGTATCCAGTGCAGGGTCCGAGGTATTCGCACTGGATACGACGTGCTC
pmiR156a-RTF	GCGCCGCTGACAGAAGAGAG
pmiR168a-RT	GTCGTATCCAGTGCAGGGTCCGAGGTATTCGCACTGGATACGACTTCCCG
pmiR168a-RTF	GCGCCGCTCGCTTGGTGCAGG
U6 qPCR F	GGAACGATACAGAGAAGATTAGCA
U6 SL-syn	GTGCAGGGTCCGAGGTTTTGGACCATTTCTCGAT
U6 qPCR R	GTGCAGGGTCCGAGGT
Drb2ab-F1	GAGGGTAGGGGCGCCGTTGCC
Drb2ab-R1	CCATAGCTGCATTTTTCTCCG
Dcl3a-2_F3	TTAATAGTGGGCAAGCATTGG
Dcl3a-2_R2	CAAACATGTACGCAGAGATGC
Hen1a-F1	TGGTCACATTCGAGCAACTT
H1ab F1	TCTGTCATTGCTTTCTATGATGCAAAGC
Hen1a-R1	TGGAAGCATCTTCAAAACCA
H1ab R1	TTTAAAGAGACCTGTAATATAACCG
Hen1b-F1	TTTCTATGATGCAAAGCTTTTCAG
Hen1b-R1	CACTGAACTAGGAATGTGTACG
Dcl2b.HpyCH4I.F1	ATGTAATGGATCAGTACAATCACTGTG
Dcl2b.HpyCH4I.R1	ATAAATATTCAGCCACCTTTTCAAGTGG
