# Supplementary material for: CRISPR/Cas9 and TALENs generate heritable mutations for genes involved in small RNA processing of Glycine max and Medicago truncatula
Source: Plant Biotechnol J. 2017 Dec 4;16(6):1125–37. doi: 10.1111/pbi.12857 (PMC5978873; doi:10.1111/pbi.12857)
Supplement: Supplementary file 7 — Table S6 Potential off‐target sites generated for Dcl3a, Drb2a and Drb2b using CRISPR‐P. [file PBI-16-1125-s003.xlsx]

## Sheet: Sheet1
Table S6 Potential off-target sites generated for Dcl3a, Drb2a and Drb2b using CRISPR-P
GACTGTGTTGAAGCTCTGAT
Sequence	Score	MMs	Locus	Gene	Region
GACTGTGTTGAAGCTCTGATAGG	100	0MMs	6:+4327338	GLYMA06G06061	exon
TGCTGTAATGAAGCTCTGATAGG	0.9	4MMs	16:+1798510		Intergenic
AACCTTGTTGAAGCTCTGAAGGG	0.7	4MMs	5:+32385209		Intergenic
CGCTGTGATGAAGCTCTGGTTGG	0.5	4MMs	8:-41617768	GLYMA08G41660	exon
GTGTGTGTTGTTGCTCTGATAGG	0.4	4MMs	19:+9103059		Intergenic
GAGTGTTTTAAAGCTCTGAAAAG	0.4	4MMs	9:+13048888		Intergenic
GTGTGTGTTGTTGCTCTGATAAG	0.4	4MMs	7:-16984779		Intergenic
TAATGTGTTGGAGCTCAGATAAG	0.3	4MMs	7:-3726809		Intergenic
GAATGGCTTGAAGCTCTGAGAAG	0.3	4MMs	17:-28349885		Intergenic
GATTGTGTTGAAGCCCTCATAGG	0.2	3MMs	18:+40108150		Intergenic
GACTGTGTTGCATGTCTGATAAG	0.1	3MMs	16:+16901585		Intergenic
GACTGTGCAGAAGCTCTTAAAGG	0.1	4MMs	5:+30949604		Intergenic
GATTGTATTGAAGCCCTCATAGG	0.1	4MMs	18:+39897760		Intergenic
GGCTGTGTAGAAGCTCTTAAAGG	0.1	4MMs	7:+6026449		Intergenic
GGCTGTGTAGAAGCTCTTAAAGG	0.1	4MMs	18:+39241267		Intergenic
GGCTGTGTAGAAGCTCTTAAAGG	0.1	4MMs	7:+17072911		Intergenic
GGCTGTGTAGAAGCTCTTAAAGG	0.1	4MMs	1:+49448760		Intergenic
GACTGTGTTGCATGTCTGATAAG	0.1	3MMs	7:-31907822		Intergenic
TACTGTGTTGAAGATATGATAAG	0.1	3MMs	4:-5594890		Intergenic
AACTGTTTTGAAGCTCTTAGAGG	0.1	4MMs	1:-2300028	GLYMA01G02810	exon
Potential off-target sites for Drb2ab CRISPR (aka Drb2ac-Nla-su) present in the WPT590 plants
TTAGCTGGAATCATGTTTAC
Sequence	Score	MMs	Locus	Gene	Region
TTAGCTGGAATCATGTTTACTGG	100	0MMs	11:-17356538	GLYMA11G20530	exon
TGAGATAGAATCATGTTTACTAG	1.7	3MMs	14:-7658383		Intergenic
TTGGCTGTAATCATGTCTACTGG	1.2	3MMs	12:+29890606	GLYMA12G26454	intron
TAAAATGGAATCATGTTTATTGG	0.7	4MMs	6:+49069039	GLYMA06G46450	intron
TAAAATGGAATCATGTTTATTGG	0.7	4MMs	6:-49068593	GLYMA06G46450	intron
TCCGCTGAAATCATGTTTAACGG	0.7	4MMs	2:-11116307		Intergenic
ATAGATAGAAGCATGTTTACTGG	0.6	4MMs	14:-41171241		Intergenic
TTAAGTGGATTCATGTTTAATAG	0.6	4MMs	16:+9809400		Intergenic
ATATCTGTAATCATGTCTACAGG	0.6	4MMs	7:+36952522	GLYMA07G32010	intron
TTCCTTGGAATCATGTTTCCTAG	0.5	4MMs	1:-17403111		Intergenic
CTGGCTGGAATCACGTTTACTGG	0.4	3MMs	12:-32863570	GLYMA12G29420	exon
GTACCTGGCATTATGTTTACTGG	0.4	4MMs	12:+15725979	GLYMA12G16433	intron
ATACCTGGCATTATGTTTACTGG	0.4	4MMs	6:-45194648	GLYMA06G41930	intron
TCAGCTCGATTCATGTTTAGCGG	0.4	4MMs	8:+23434584	GLYMA08G29030	utr
GAAGCTGGAACCTTGTTTACTGG	0.3	4MMs	3:+33416579		Intergenic
GAAGCTGGAACCTTGTTTACTGG	0.3	4MMs	14:+26064730		Intergenic
GAAGCTGGAACCTTGTTTACTGG	0.3	4MMs	16:+12355410		Intergenic
TTTGTTGGAACCATGTATACTGG	0.3	4MMs	3:+1830363		Intergenic
GAAGCTGGAACCTTGTTTACTGG	0.3	4MMs	10:-12469599		Intergenic
GAAGCTGGAACCTTGTTTACTGG	0.3	4MMs	15:-17547237		Intergenic
Potential off-target sites for second Drb2abcd gRNA CRISPR (aka Drb2abcd-Aci-s) present in the WPT590 plants (not highly active guide RNA
TGCCAAGAATAAGAAACAAG
Sequence	Score	MMs	Locus	Gene	Region
TGCCAAGAATAAGAAACAAGCGG	100	0MMs	11:-17356509	GLYMA11G20530	exon
GGCCAAGAATAGGAAACAAGTGG	4.6	2MMs	3:-33966870	GLYMA03G26520	exon
TGCCATGACTAAGAAACAAGCAG	2.1	2MMs	2:+15367300		Intergenic
AGCCGATAATAAGAAACAAGCGG	1.7	3MMs	14:+15952801		Intergenic
TTCTAAAAATAAGAAACAAGAAG	1.7	3MMs	6:-16028711		Intergenic
TTCAAAGAATAAGAAACAAAAAG	1.5	3MMs	2:-5209415		Intergenic
AGAGAAGAAGAAGAAACAAGAGG	1.3	4MMs	8:+26838421		Intergenic
TTAGAAGAAGAAGAAACAAGAGG	1.3	4MMs	5:+4382153		Intergenic
GGAAAAGAAGAAGAAACAAGAGG	1.3	4MMs	14:-47251086	GLYMA14G38030	exon
GGAAAAGAAGAAGAAACAAGAGG	1.3	4MMs	2:-45099062	GLYMA02G39890	exon
AGAGAAGAAGAAGAAACAAGAGG	1.3	4MMs	4:-30459197		Intergenic
GGAGAAGAAAAAGAAACAAGTGG	1.3	4MMs	5:-21237475		Intergenic
TGACAAGAAAAAGAAACAATTAG	1.3	3MMs	6:-28352398		Intergenic
TTTCAAGAATAATAAACAAGCAG	1.1	3MMs	2:+4616479	GLYMA02G05760	exon
TGCGAAGAAGAAGAAAGAAGTGG	1.1	3MMs	16:+13647518		Intergenic
TCTCAAGAATAAAAAACAAGGAG	1.1	3MMs	18:+16696856		Intergenic
AGACAAGAATAATAAACAAGAAG	1.1	3MMs	14:+21706721		Intergenic
TTGCAAGAATAAGAAACATGAAG	1.1	3MMs	7:-1707206		Intergenic
TCTCAAGAATAAAAAACAAGGAG	1.1	3MMs	1:-21952566		Intergenic
TCTCAAGAATAAAAAACAAGGAG	1.1	3MMs	18:-39681652		Intergenic
