# Supplementary material for: CRISPR/Cas9 and TALENs generate heritable mutations for genes involved in small RNA processing of Glycine max and Medicago truncatula
Source: Plant Biotechnol J. 2017 Dec 4;16(6):1125–37. doi: 10.1111/pbi.12857 (PMC5978873; doi:10.1111/pbi.12857)
Supplement: Supplementary file 8 — Table S7 List of reagents and their targets in Medicago and soybean. [file PBI-16-1125-s008.xlsx]

## Sheet: Sheet1
Table S7 List of reagents and tartgets in Medicago and soybean
Addgen #	Construct	Promoter	Reagent	Target	Target Accession	Reference	Event	Plant	Agrobacterium	Activity
pSC13	pSG218GG	Gmubi	CRISPR/Cas9 2xplex	ERDJ2	Medtr2g044580	Curtin et al 2017	None recovered	Medicago	112-15:1.1
pSC14	pSG218UG	UBQ10	CRISPR/Cas9 2xplex	ERDJ2	Medtr2g044580	Curtin et al 2017	WPT175	Medicago	112-15:5.1	Yes
pSC15	pSG218RG	RolD	CRISPR/Cas9 2xplex	ERDJ2	Medtr2g044580	Curtin et al 2017	not transformed	Medicago	112-65:1.1
pSC16	pSG218GG	Gmubi	CRISPR/Cas9 4xplex	Hlz1-like	Medtr2g101190	Curtin et al 2017	WPT189	Medicago	112-31:14.1	Yes			Successful mutations
pSC17	pSG218UG	UBQ10	CRISPR/Cas9 4xplex	Hlz1-like	Medtr2g101190	Curtin et al 2017	not transformed	Medicago	112-65:4.1				Gmubi	12
pSC18	pSG218RG	RolD	CRISPR/Cas9 4xplex	Hlz1-like	Medtr2g101190	Curtin et al 2017	not transformed	Medicago	112-65:2.1				UBQ10	5
pSC19	pSG218GG	Gmubi	CRISPR/Cas9 2xplex	FmoI	Medtr2g020630	Curtin et al 2017	WPT205	Medicago	112-142:6.1	Yes			RolD	2
pSC20	pSG218UG	UBQ10	CRISPR/Cas9 2xplex	FmoI	Medtr2g020630	Curtin et al 2017	not transformed	Medicago	112-142:3.1
pSC21	pSG218GG	Gmubi	CRISPR/Cas9 2xplex	Acre1	Medtr2g101120, Medtr2g101130	Curtin et al 2017	WPT207	Medicago	112-15:2.1	Yes
pSC22	pSG218UG	UBQ10	CRISPR/Cas9 2xplex	Acre1	Medtr2g101120, Medtr2g101130	Curtin et al 2017	not transformed	Medicago	112-31:15.1
pSC23	pSG218GG	Gmubi	CRISPR/Cas9 2xplex	Acre2	Medtr2g101120, Medtr2g101130	Curtin et al 2017	WPT207	Medicago	112-40:1.1	Yes
pSC24	pSG218UG	UBQ10	CRISPR/Cas9 2xplex	Acre2	Medtr2g101120, Medtr2g101130	Curtin et al 2017	WPT208	Medicago	112-40:4.1	Yes
pSC25	pSG218GG	Gmubi	CRISPR/Cas9 2xplex	Mel1	Medtr2g101040	Curtin et al 2017	WPT209	Medicago	112-40:2.1	Yes
pSC26	pSG218UG	UBQ10	CRISPR/Cas9 2xplex	Mel1	Medtr2g101040	Curtin et al 2017	WPT181	Medicago	112-40:5.1
pSC27	pSG218GG	Gmubi	CRISPR/Cas9 2xplex	Pho2ab	Medtr4g020620	Curtin et al 2017	WPT210	Medicago	112-135:1.1 & 1.2	Yes
pSC28	pSG218UG	UBQ10	CRISPR/Cas9 2xplex	Pho2ab	Medtr4g020620	Curtin et al 2017	not transformed	Medicago	112-135:6.1
pSC29	pSG218GG	Gmubi	CRISPR/Cas9 2xplex	Hen1	Medtr4g094545	This study**	not transformed	Medicago	112-31:12.1
pSC30	pSG218UG	UBQ10	CRISPR/Cas9 2xplex	Hen1	Medtr4g094545	This study**	WPT222	Medicago	112-31:13.1	Yes
pSC31	pSG218GG	Gmubi	CRISPR/Cas9 2xplex	Pen3	Medtr2g101090	Curtin et al 2017*	WPT236	Medicago	112-40:3.1	Yes
pSC32	pSG218UG	UBQ10	CRISPR/Cas9 2xplex	Pen3	Medtr2g101090	Curtin et al 2017*	WPT214	Medicago	112-40:6.1
pSC33	pSG218GG	Gmubi	CRISPR/Cas9 2xplex	Fbl1-like	Medtr8g060730	Curtin et al 2017*	WPT203	Medicago	112-142:5.1	Yes
pSC34	pSG218UG	UBQ10	CRISPR/Cas9 2xplex	Fbl1-like	Medtr8g060730	Curtin et al 2017*	not transformed	Medicago	112-151:12.1
pSC35	pSG218GG	Gmubi	CRISPR/Cas9 2xplex	Pno1-like	Medtr5g088410	Curtin et al 2017*	WPT204	Medicago	112-135:3.1
pSC36	pSG218UG	UBQ10	CRISPR/Cas9 2xplex	Pno1-like	Medtr5g088410	Curtin et al 2017*	not transformed	Medicago	112-142:2.1
pSC37	pSG218GG	Gmubi	CRISPR/Cas9 2xplex	MtRdr6	Medtr3g107390		not transformed	Medicago	112-31:10.1
pSC38	pSG218UG	UBQ10	CRISPR/Cas9 2xplex	MtRdr6	Medtr3g107390		WPT223	Medicago	112-31:11.1
pSC39	pSG218GG	Gmubi	CRISPR/Cas9 2xplex	Cop-like	Medtr2g101180	Curtin et al 2017*	WPT198	Medicago	112-15:3.1
pSC40	pSG218UG	UBQ10	CRISPR/Cas9 2xplex	Cop-like	Medtr2g101180	Curtin et al 2017*	not transformed	Medicago	112-15:7.1
pSC41	pSG218GG	Gmubi	CRISPR/Cas9 2xplex	Chap	Medtr2g044580	Curtin et al 2017*	not transformed	Medicago	112-151:14.2
pSC42	pSG218GG	Gmubi	CRISPR/Cas9 1xplex	Dcl3a-1	Glyma.04g057400	This study**	hairy-root	Soybean	111-212:1.1	Yes
pSC43	pSG218UG	UBQ10	CRISPR/Cas9 1xplex	Dcl3a-1	Glyma.04g057400	This study**	hairy-root	Soybean	111-212:2.1	Yes
pSC44	pSG218RG	RolD	CRISPR/Cas9 1xplex	Dcl3a-1	Glyma.04g057400	This study**	hairy-root	Soybean	111-212:3.1	Yes
pSC45	pSG218GG	Gmubi	CRISPR/Cas9 1xplex	Dcl3a-2	Glyma.04g057400	This study**	WPT527	Soybean	111-245:1.2	Yes
pSC46	pSG218UG	UBQ10	CRISPR/Cas9 1xplex	Dcl3a-2	Glyma.04g057400	This study**	hairy-root	Soybean	111-245:2.2	Yes
pSC47	pSG218RG	RolD	CRISPR/Cas9 1xplex	Dcl3a-2	Glyma.04g057400	This study**	hairy-root	Soybean	111-245:3.1	Yes
pSC48	pSG218GG	Gmubi	CRISPR/Cas9 2xplex	Dcl4a	﻿Glyma17g11235		WPT542	Soybean	112-151:2.1
pSC49	pSG218UG	UBQ10	CRISPR/Cas9 2xplex	Dcl4a	﻿Glyma17g11235		WPT541	Soybean	112-151:1.1
pSC50	pSG218GG	Gmubi	CRISPR/Cas9 2xplex	Hen1ab	Glyma.08g081600, Glyma.05g126600	This study**	WPT589	Soybean	112-277:1.2	Yes
pSC51	pSG218GG	Gmubi	CRISPR/Cas9 2xplex	Drb2ab	Glyma.12g075700, Glyma.11g145900	This study**	WPT590	Soybean	112-277:2.1	Yes
*Curtin, S.J., Tiffin, P., Guhlin, J., Trujillo, D.I., et al. (2017) Validating Genome-Wide Association Candidates Controlling Quantitative Variation in Nodulation. Plant Physiol., 173, 921–931.
**Curtin, S. J., Xiong, Y., Michno, J-M., Campbell, B. W., Stec, A. O., Eamens A. L. and Stupar, R. M. (2017). CRISPR/Cas9 and TALENs generate heritable mutations for genes involved in small RNA processing of soybean and Medicago.
